# Supplementary material for: Diagnostic Accuracy of Contrast-Enhanced Ultrasound (CEUS) in the Detection of Muscle-Invasive Bladder Cancer: A Systematic Review and Diagnostic Meta-Analysis
Source: Curr Oncol. 2024 Feb 1;31(2):818–27. doi: 10.3390/curroncol31020060 (PMC10888477; doi:10.3390/curroncol31020060)
Supplement: Supplementary file 1 [file curroncol-31-00060-s001.zip]

Archive with 1 entries (1 files):
- curroncol-2831320-supplementary.pdf
